# Supplementary material for: Impact of a textile layer on joint optical data and power transfer to in-body devices: a study on an ex vivo approach
Source: Sci Rep. 2026 May 5;16:20720. doi: 10.1038/s41598-026-48739-1 (PMC13333797; doi:10.1038/s41598-026-48739-1)
Supplement: Supplementary file 1 — Supplementary Material 1 [file 41598_2026_48739_MOESM1_ESM.xlsx]

## Sheet: Data
Received optical power and power density
Settings	Current given to NIR LED (mA)	Fresh sample condition		Post measurement campaign
		In mW	In mW/cm2	In mW	In mW/cm2
50% of NIR LED optical power	750	1.34	1.89	1.41	1.98
0.4	600	1.098	1.55	1.156	1.627
0.3	450	0.837	1.182	0.868	1.225
0.2	300	0.563	0.795	0.593	0.835
0.1	150	0.278	0.393	0.285	0.403
External modulation mode, 1V bias	400	0.749	1.055	0.767	1.081
