# Supplementary material for: Impact of a textile layer on joint optical data and power transfer to in-body devices: a study on an ex vivo approach
Source: Sci Rep. 2026 May 5;16:20720. doi: 10.1038/s41598-026-48739-1 (PMC13333797; doi:10.1038/s41598-026-48739-1)
Supplement: Supplementary file 2 — Supplementary Material 2 [file 41598_2026_48739_MOESM2_ESM.xlsx]

## Sheet: White
No clothing obstruction case
Number of trials	Transfer rate (KB/s)	Duration (minutes:seconds)	Voltage increase of the Supercapacitor (V)
I	9.9	12:02:00	1 V à 1.14 V
II	12.8	09:18:00	1.14 V à 1.27 V
III	12.6	09:27:00	1.27 V à 1.41 V
IV	9.8	12:09:00	1.41 V à 1.51 V
V	9.8	12:07:00	1.51 V à 1.61 V
VI	9.8	12:11:00	1.61 V à 1.69 V
VII	11.6	10:14:00	1.69 V à 1.75 V
Clothing obstruction case (white summer dress cloth <0.5 mm thick)
I	9.7	12:16:00	1 V à 1.13 V
II	11.4	10:28:00	1.13 V à 1.23 V
III	11.1	10:43:00	1.23 V à 1.33 V
IV	11.9	09:59:00	1.33 V à 1.42 V
V	11.8	10:05:00	1.42 V à 1.50 V
VI	11.8	10:03:00	1.50 V à 1.56 V
VII	11.6	10:16:00	1.56 V à 1.63 V
