# Supplementary material for: Impact of a textile layer on joint optical data and power transfer to in-body devices: a study on an ex vivo approach
Source: Sci Rep. 2026 May 5;16:20720. doi: 10.1038/s41598-026-48739-1 (PMC13333797; doi:10.1038/s41598-026-48739-1)
Supplement: Supplementary file 3 — Supplementary Material 3 [file 41598_2026_48739_MOESM3_ESM.xlsx]

## Sheet: For paper
Received optical power and power density
Settings	Current given to NIR LED (mA)	No cloth		White Cloth		Reduction
		In mW	In mW/cm2	In mW	In mW/cm2
50% of NIR LED optical power	750	1.34	1.89	1.129	1.594	0.157463
0.4	600	1.098	1.55	0.925	1.308	0.157559
0.3	450	0.837	1.182	0.697	0.985	0.167264
0.2	300	0.563	0.795	0.475	0.671	0.156306
0.1	150	0.278	0.393	0.231	0.326	0.169065
According to Lyu's paper	123	0.226	0.319	0.187	0.264	0.172566
According to 285 mW/cm2	170	0.317	0.448	0.263	0.371	0.170347
External modulation mode, 0.75V bias	300	0.559	0.79	0.464	0.655	0.169946
External modulation mode, 0.425V bias	170	0.295	0.417	0.242	0.341	0.179661
External modulation mode, 1V bias	400	0.749	1.055	0.618	0.871	0.1749
PV Cell's output
Settings	Current given to NIR LED (mA)	VOC				Reduction
		No cloth		White Cloth
50% of NIR LED optical power	750	1.462		1.406		0.0383037
0.4	600	1.395		1.342		0.0379928
0.3	450	1.311		1.261		0.0381388
0.2	300	1.199		1.152		0.0391993
0.1	150	1.011		0.966		0.0445104
According to Lyu's paper	123	0.957		0.911		0.0480669
According to 285 mW/cm2	170	1.047		1.001		0.0439351
External modulation mode, 0.75V bias	300	1.202		1.154		0.0399334
External modulation mode, 0.425V bias	170	1.037		0.978		0.0568949
External modulation mode, 1V bias	400	1.288		1.231		0.0442547
						0.0404
